# Supplementary material for: Lentinan Protects against Nonalcoholic Fatty Liver Disease by Reducing Oxidative Stress and Apoptosis via the PPARα Pathway
Source: Metabolites. 2022 Jan 10;12(1):55. doi: 10.3390/metabo12010055 (PMC8780611; doi:10.3390/metabo12010055)
Supplement: Supplementary file 1 [file metabolites-12-00055-s001.zip]

Archive with 1 entries (1 files):
- metabolites-1538015-SI.pdf
